# Supplementary material for: Combined effects of gliding-arc plasma and C-phycocyanin on antioxidant activity and shelf-life extension of rainbow trout (Oncorhynchus mykiss) fillets
Source: PLoS One. 2025 Nov 20;20(11):e0336896. doi: 10.1371/journal.pone.0336896 (PMC12633869; doi:10.1371/journal.pone.0336896)
Supplement: S1 File — (XLSX) [file pone.0336896.s014.xlsx]

## Sheet: TVC1
	Report								1 Day	3 Day	6 Day	9 Day	12 Day	15 Day	18 Day
	VAR00002						C		4.38912	6.36978	7.35663	8.24104	9.3437	11.3615	12.0766
	VAR00001	Mean	N	Std. Deviation	Std. Error of Mean		P2-PC		4.09407	6.01392	6.76628	7.32357	8.24696	10.8718	11.3302
	1.000000	4.38912	3	0.0077649	0.00448307		P5-PC		3.96979	5.8818	5.95093	7.08739	7.40137	10.3896	10.8984
	2.000000	4.09407	3	0.0261397	0.0150918
	3.000000	3.96979	3	0.0178169	0.0102866		PC-P		4.11834	5.5665	6.86524	7.91531	9.2182	11.1313	11.7662
	4.000000	4.11834	3	0.00690781	0.00398822		P2+PC		3.81901	4.95334	5.41995	6.204	6.95401	9.27154	10.0851
	5.000000	3.81901	3	0.0263572	0.0152173		P5+PC		3.49905	4.54395	5.11701	5.83873	6.51223	8.37594	9.23264
	6.000000	3.49905	3	0.0454052	0.0262147
	Total	3.98156	18	0.284737	0.067113
	Report
	VAR00003
	VAR00001	Mean	N	Std. Deviation	Std. Error of Mean
	1.000000	6.36978	3	0.00834937	0.00482051		VAR00002									VAR00003
	2.000000	6.01392	3	0.0204751	0.0118213		Tukey HSDa									Tukey HSDa
	3.000000	5.8818	3	0.0344083	0.0198656		VAR00001	N	Subset for alpha = 0.05							VAR00001	N	Subset for alpha = 0.05
	4.000000	5.5665	3	0.047158	0.0272267				1	2	3	4	5					1	2	3	4	5	6
	5.000000	4.95334	3	0.0345412	0.0199424		6.000000	3	3.49905							6.000000	3	4.54395
	6.000000	4.54395	3	0.0738579	0.0426419		5.000000	3		3.81901						5.000000	3		4.95334
	Total	5.55488	18	0.647072	0.152516		3.000000	3			3.96979					4.000000	3			5.5665
							2.000000	3				4.09407				3.000000	3				5.8818
	Report						4.000000	3				4.11834				2.000000	3					6.01392
	VAR00004						1.000000	3					4.38912			1.000000	3						6.36978
	VAR00001	Mean	N	Std. Deviation	Std. Error of Mean		Sig.		1	1	1	0.841995	1			Sig.		1	1	1	1	1	1
	1.000000	7.35663	3	0.00670234	0.0038696		Means for groups in homogeneous subsets are displayed.									Means for groups in homogeneous subsets are displayed.
	2.000000	6.76628	3	0.0519394	0.0299872		a. Uses Harmonic Mean Sample Size = 3.000.									a. Uses Harmonic Mean Sample Size = 3.000.
	3.000000	5.95093	3	0.0101728	0.00587328
	4.000000	6.86524	3	0.00901835	0.00520675
	5.000000	5.41995	3	0.00330269	0.00190681		VAR00004										VAR00005
	6.000000	5.11701	3	0.0183682	0.0106049		Tukey HSDa										Tukey HSDa
	Total	6.24601	18	0.833194	0.196386		VAR00001	N	Subset for alpha = 0.05								VAR00001	N	Subset for alpha = 0.05
									1	2	3	4	5	6					1	2	3	4	5	6
	Report						6.000000	3	5.11701								6.000000	3	5.83873
	VAR00005						5.000000	3		5.41995							5.000000	3		6.204
	VAR00001	Mean	N	Std. Deviation	Std. Error of Mean		3.000000	3			5.95093						3.000000	3			7.08739
	1.000000	8.24104	3	0.0209469	0.0120937		2.000000	3				6.76628					2.000000	3				7.32357
	2.000000	7.32357	3	0.0062843	0.00362824		4.000000	3					6.86524				4.000000	3					7.91531
	3.000000	7.08739	3	0.0144104	0.00831984		1.000000	3						7.35663			1.000000	3						8.24104
	4.000000	7.91531	3	0.0184813	0.0106702		Sig.		1	1	1	1	1	1			Sig.		1	1	1	1	1	1
	5.000000	6.204	3	0.0123868	0.00715153		Means for groups in homogeneous subsets are displayed.										Means for groups in homogeneous subsets are displayed.
	6.000000	5.83873	3	0.0125922	0.00727012		a. Uses Harmonic Mean Sample Size = 3.000.										a. Uses Harmonic Mean Sample Size = 3.000.
	Total	7.10167	18	0.882311	0.207963
	Report						VAR00006										VAR00007
	VAR00006						Tukey HSDa										Tukey HSDa
	VAR00001	Mean	N	Std. Deviation	Std. Error of Mean		VAR00001	N	Subset for alpha = 0.05								VAR00001	N	Subset for alpha = 0.05
	1.000000	9.3437	3	0.00692016	0.00399536				1	2	3	4	5	6					1	2	3	4	5	6
	2.000000	8.24696	3	0.0160252	0.00925217		6.000000	3	6.51223								6.000000	3	8.37594
	3.000000	7.40137	3	0.0062313	0.00359764		5.000000	3		6.95401							5.000000	3		9.27154
	4.000000	9.2182	3	0.0144514	0.00834351		3.000000	3			7.40137						3.000000	3			10.3896
	5.000000	6.95401	3	0.0175425	0.0101282		2.000000	3				8.24696					2.000000	3				10.8718
	6.000000	6.51223	3	0.0489946	0.0282871		4.000000	3					9.2182				4.000000	3					11.1313
	Total	7.94608	18	1.11153	0.26199		1.000000	3						9.3437			1.000000	3						11.3615
							Sig.		1	1	1	1	1	1			Sig.		1	1	1	1	1	1
							Means for groups in homogeneous subsets are displayed.										Means for groups in homogeneous subsets are displayed.
	Report						a. Uses Harmonic Mean Sample Size = 3.000.										a. Uses Harmonic Mean Sample Size = 3.000.
	VAR00007
	VAR00001	Mean	N	Std. Deviation	Std. Error of Mean
	1.000000	11.3615	3	0.016639	0.00960652		VAR00006
	2.000000	10.8718	3	0.0420136	0.0242566		Tukey HSDa
	3.000000	10.3896	3	0.0118462	0.00683939		VAR00001	N	Subset for alpha = 0.05
	4.000000	11.1313	3	0.0112521	0.00649639				1	2	3	4	5	6
	5.000000	9.27154	3	0.0197796	0.0114198		6.000000	3	6.51223
	6.000000	8.37594	3	0.00589487	0.0034034		5.000000	3		6.95401
	Total	10.2336	18	1.10251	0.259863		3.000000	3			7.40137
							2.000000	3				8.24696
	Report						4.000000	3					9.2182
	VAR00008						1.000000	3						9.3437
	VAR00001	Mean	N	Std. Deviation	Std. Error of Mean		Sig.		1	1	1	1	1	1
	1.000000	12.0766	3	0.0127585	0.00736613		Means for groups in homogeneous subsets are displayed.
	2.000000	11.3302	3	0.017898	0.0103334		a. Uses Harmonic Mean Sample Size = 3.000.
	3.000000	10.8984	3	0.0370838	0.0214104
	4.000000	11.7662	3	0.0532309	0.0307329
	5.000000	10.0851	3	0.0115553	0.00667148
	6.000000	9.23264	3	0.0216256	0.0124855
	Total	10.8982	18	1.00886	0.23779

## Sheet: TVC2
								C	C2-PC	C5-PC		PC-P	P2+PC	P5+PC
	Report						1 Day	4.38912	4.09407	3.96979		4.11834	4.11834	3.49905
	VAR00002						3 Day	6.36978	6.01392	5.8818		5.5665	5.5665	4.54395
	VAR00001	Mean	N	Std. Deviation	Std. Error of Mean		6 Day	7.35663	6.76628	5.95093		6.86524	6.86524	5.11701
	1.000000	4.38912	3	0.0077649	0.00448307		9 Day	8.24104	7.32357	7.08739		7.91531	7.91531	5.83873
	3.000000	6.36978	3	0.00834937	0.00482051		12 Day	9.3437	8.24696	7.40137		9.2182	9.2182	6.51223
	6.000000	7.35663	3	0.00670234	0.0038696		15 Day	11.3615	10.8718	10.3896		11.1313	11.1313	8.37594
	9.000000	8.24104	3	0.0209469	0.0120937		18 Day	12.0766	11.3302	10.8984		11.7662	11.7662	9.23264
	12.000000	9.3437	3	0.00692016	0.00399536
	15.000000	11.3615	3	0.016639	0.00960652
	18.000000	12.0766	3	0.0127585	0.00736613
	Total	8.44835	21	2.5832	0.5637
	Report						VAR00002											VAR00003
	VAR00003						Tukey HSDa											Tukey HSDa
	VAR00001	Mean	N	Std. Deviation	Std. Error of Mean		VAR00001	N	Subset for alpha = 0.05									VAR00001	N	Subset for alpha = 0.05
	1.000000	4.09407	3	0.0261397	0.0150918				1	2	3	4	5	6	7					1	2	3	4	5	6	7
	3.000000	6.01392	3	0.0204751	0.0118213		1.000000	3	4.38912									1.000000	3	4.09407
	6.000000	6.76628	3	0.0519394	0.0299872		3.000000	3		6.36978								3.000000	3		6.01392
	9.000000	7.32357	3	0.0062843	0.00362824		6.000000	3			7.35663							6.000000	3			6.76628
	12.000000	8.24696	3	0.0160252	0.00925217		9.000000	3				8.24104						9.000000	3				7.32357
	15.000000	10.8718	3	0.0420136	0.0242566		12.000000	3					9.3437					12.000000	3					8.24696
	18.000000	11.3302	3	0.017898	0.0103334		15.000000	3						11.3615				15.000000	3						10.8718
	Total	7.80667	21	2.4593	0.536663		18.000000	3							12.0766			18.000000	3							11.3302
							Sig.		1	1	1	1	1	1	1			Sig.		1	1	1	1	1	1	1
	Report						Means for groups in homogeneous subsets are displayed.											Means for groups in homogeneous subsets are displayed.
	VAR00004						a. Uses Harmonic Mean Sample Size = 3.000.											a. Uses Harmonic Mean Sample Size = 3.000.
	VAR00001	Mean	N	Std. Deviation	Std. Error of Mean
	1.000000	3.96979	3	0.0178169	0.0102866		VAR00004											VAR00005
	3.000000	5.8818	3	0.0344083	0.0198656		Tukey HSDa											Tukey HSDa
	6.000000	5.95093	3	0.0101728	0.00587328		VAR00001	N	Subset for alpha = 0.05									VAR00001	N	Subset for alpha = 0.05
	9.000000	7.08739	3	0.0144104	0.00831984				1	2	3	4	5	6	7					1	2	3	4	5	6	7
	12.000000	7.40137	3	0.0062313	0.00359764		1.000000	3	3.96979									1.000000	3	4.11834
	15.000000	10.3896	3	0.0118462	0.00683939		3.000000	3		5.8818								3.000000	3		5.5665
	18.000000	10.8984	3	0.0370838	0.0214104		6.000000	3			5.95093							6.000000	3			6.86524
	Total	7.36848	21	2.36984	0.517141		9.000000	3				7.08739						9.000000	3				7.91531
							12.000000	3					7.40137					12.000000	3					9.2182
	Report						15.000000	3						10.3896				15.000000	3						11.1313
	VAR00005						18.000000	3							10.8984			18.000000	3							11.7662
	VAR00001	Mean	N	Std. Deviation	Std. Error of Mean		Sig.		1	1	1	1	1	1	1			Sig.		1	1	1	1	1	1	1
	1.000000	4.11834	3	0.00690781	0.00398822		Means for groups in homogeneous subsets are displayed.											Means for groups in homogeneous subsets are displayed.
	3.000000	5.5665	3	0.047158	0.0272267		a. Uses Harmonic Mean Sample Size = 3.000.											a. Uses Harmonic Mean Sample Size = 3.000.
	6.000000	6.86524	3	0.00901835	0.00520675
	9.000000	7.91531	3	0.0184813	0.0106702
	12.000000	9.2182	3	0.0144514	0.00834351		VAR00006											VAR00007
	15.000000	11.1313	3	0.0112521	0.00649639		Tukey HSDa											Tukey HSDa
	18.000000	11.7662	3	0.0532309	0.0307329		VAR00001	N	Subset for alpha = 0.05									VAR00001	N	Subset for alpha = 0.05
	Total	8.08301	21	2.67525	0.583787				1	2	3	4	5	6	7					1	2	3	4	5	6	7
							1.000000	3	3.81901									1.000000	3	3.49905
	Report						3.000000	3		4.95334								3.000000	3		4.54395
	VAR00005						6.000000	3			5.41995							6.000000	3			5.11701
	VAR00001	Mean	N	Std. Deviation	Std. Error of Mean		9.000000	3				6.204						9.000000	3				5.83873
	1.000000	4.11834	3	0.00690781	0.00398822		12.000000	3					6.95401					12.000000	3					6.51223
	3.000000	5.5665	3	0.047158	0.0272267		15.000000	3						9.27154				15.000000	3						8.37594
	6.000000	6.86524	3	0.00901835	0.00520675		18.000000	3							10.0851			18.000000	3							9.23264
	9.000000	7.91531	3	0.0184813	0.0106702		Sig.		1	1	1	1	1	1	1			Sig.		1	1	1	1	1	1	1
	12.000000	9.2182	3	0.0144514	0.00834351		Means for groups in homogeneous subsets are displayed.											Means for groups in homogeneous subsets are displayed.
	15.000000	11.1313	3	0.0112521	0.00649639		a. Uses Harmonic Mean Sample Size = 3.000.											a. Uses Harmonic Mean Sample Size = 3.000.
	18.000000	11.7662	3	0.0532309	0.0307329
	Total	8.08301	21	2.67525	0.583787
	Report
	VAR00007
	VAR00001	Mean	N	Std. Deviation	Std. Error of Mean
	1.000000	3.49905	3	0.0454052	0.0262147
	3.000000	4.54395	3	0.0738579	0.0426419
	6.000000	5.11701	3	0.0183682	0.0106049
	9.000000	5.83873	3	0.0125922	0.00727012
	12.000000	6.51223	3	0.0489946	0.0282871
	15.000000	8.37594	3	0.00589487	0.0034034
	18.000000	9.23264	3	0.0216256	0.0124855
	Total	6.15994	21	1.95062	0.42566

## Sheet: PTC1
	Report							1 Day	3 Day	6 Day	9 Day	12 Day	15 Day	18 Day
	VAR00002					C		3.32005	5.38197	6.38183	7.35276	8.35209	9.21123	10.3926
	VAR00001	Mean	N	Std. Error of Mean		P2-PC		3.13657	4.97986	5.94529	6.39444	7.3795	8.32196	9.29196
	1.000000	3.32005	3	0.00631062		P5-PC		2.95198	4.34415	5.18176	6.12578	7.03337	7.80545	8.69777
	2.000000	3.13657	3	0.00804949
	3.000000	2.95198	3	0.0167909		PC-P		3.14336	5.13239	6.08857	6.67802	7.79886	8.861	9.76787
	4.000000	3.14336	3	0.0173014		P2+PC		2.96988	3.96459	4.79396	5.204	6.29659	7.03464	7.9745
	5.000000	2.96988	3	0.0082525		P5+PC		2.69593	3.56434	4.20772	4.6265	5.84044	6.4166	7.17213
	6.000000	2.69593	3	0.00775129
	Total	3.0363	18	0.0475927
	Report					VAR00002								VAR00003
	VAR00003					Tukey HSDa								Tukey HSDa
	VAR00001	Mean	N	Std. Error of Mean		VAR00001	N	Subset for alpha = 0.05						VAR00001	N	Subset for alpha = 0.05
	1.000000	5.38197	3	0.00455786				1	2	3	4					1	2	3	4	5	6
	2.000000	4.97986	3	0.0197689		6.000000	3	2.69593						6.000000	3	3.56434
	3.000000	4.34415	3	0.0102175		3.000000	3		2.95198					5.000000	3		3.96459
	4.000000	5.13239	3	0.00597857		5.000000	3		2.96988					3.000000	3			4.34415
	5.000000	3.96459	3	0.0183457		2.000000	3			3.13657				2.000000	3				4.97986
	6.000000	3.56434	3	0.041068		4.000000	3			3.14336				4.000000	3					5.13239
	Total	4.56122	18	0.158953		1.000000	3				3.32005			1.000000	3						5.38197
						Sig.		1	0.877621	0.998064	1			Sig.		1	1	1	1	1	1
	Report					Means for groups in homogeneous subsets are displayed.								Means for groups in homogeneous subsets are displayed.
	VAR00004					a. Uses Harmonic Mean Sample Size = 3.000.								a. Uses Harmonic Mean Sample Size = 3.000.
	VAR00001	Mean	N	Std. Error of Mean
	1.000000	6.38183	3	0.00892077
	2.000000	5.94529	3	0.0191907		VAR00004										VAR00005
	3.000000	5.18176	3	0.00597603		Tukey HSDa										Tukey HSDa
	4.000000	6.08857	3	0.00823155		VAR00001	N	Subset for alpha = 0.05								VAR00001	N	Subset for alpha = 0.05
	5.000000	4.79396	3	0.0181017				1	2	3	4	5	6					1	2	3	4	5	6
	6.000000	4.20772	3	0.0489156		6.000000	3	4.20772								6.000000	3	4.6265
	Total	5.43319	18	0.187131		5.000000	3		4.79396							5.000000	3		5.204
						3.000000	3			5.18176						3.000000	3			6.12578
	Report					2.000000	3				5.94529					2.000000	3				6.39444
	VAR00005					4.000000	3					6.08857				4.000000	3					6.67802
	VAR00001	Mean	N	Std. Error of Mean		1.000000	3						6.38183			1.000000	3						7.35276
	1.000000	7.35276	3	0.00528502		Sig.		1	1	1	1	1	1			Sig.		1	1	1	1	1	1
	2.000000	6.39444	3	0.00268202		Means for groups in homogeneous subsets are displayed.										Means for groups in homogeneous subsets are displayed.
	3.000000	6.12578	3	0.0103573		a. Uses Harmonic Mean Sample Size = 3.000.										a. Uses Harmonic Mean Sample Size = 3.000.
	4.000000	6.67802	3	0.0379811
	5.000000	5.204	3	0.00715153
	6.000000	4.6265	3	0.00900086		VAR00006										VAR00007
	Total	6.06358	18	0.220525		Tukey HSDa										Tukey HSDa
						VAR00001	N	Subset for alpha = 0.05								VAR00001	N	Subset for alpha = 0.05
	Report							1	2	3	4	5	6					1	2	3	4	5	6
	VAR00006					6.000000	3	5.84044								6.000000	3	6.4166
	VAR00001	Mean	N	Std. Error of Mean		5.000000	3		6.29659							5.000000	3		7.03464
	1.000000	8.35209	3	0.00618609		3.000000	3			7.03337						3.000000	3			7.80545
	2.000000	7.3795	3	0.0066813		2.000000	3				7.3795					2.000000	3				8.32196
	3.000000	7.03337	3	0.00464393		4.000000	3					7.79886				4.000000	3					8.861
	4.000000	7.79886	3	0.014525		1.000000	3						8.35209			1.000000	3						9.21123
	5.000000	6.29659	3	0.00578339		Sig.		1	1	1	1	1	1			Sig.		1	1	1	1	1	1
	6.000000	5.84044	3	0.0147368		Means for groups in homogeneous subsets are displayed.										Means for groups in homogeneous subsets are displayed.
	Total	7.11681	18	0.206988		a. Uses Harmonic Mean Sample Size = 3.000.										a. Uses Harmonic Mean Sample Size = 3.000.
	Report
	VAR00007					VAR00008
	VAR00001	Mean	N	Std. Error of Mean		Tukey HSDa
	1.000000	9.21123	3	0.00542253		VAR00001	N	Subset for alpha = 0.05
	2.000000	8.32196	3	0.0105183				1	2	3	4	5	6
	3.000000	7.80545	3	0.017786		6.000000	3	7.17213
	4.000000	8.861	3	0.0121699		5.000000	3		7.9745
	5.000000	7.03464	3	0.00738549		3.000000	3			8.69777
	6.000000	6.4166	3	0.00441498		2.000000	3				9.29196
	Total	7.94181	18	0.237842		4.000000	3					9.76787
						1.000000	3						10.3926
	Report					Sig.		1	1	1	1	1	1
	VAR00008					Means for groups in homogeneous subsets are displayed.
	VAR00001	Mean	N	Std. Error of Mean		a. Uses Harmonic Mean Sample Size = 3.000.
	1.000000	10.3926	3	0.004666
	2.000000	9.29196	3	0.0112629
	3.000000	8.69777	3	0.0227206
	4.000000	9.76787	3	0.0150934
	5.000000	7.9745	3	0.00847267
	6.000000	7.17213	3	0.00593422
	Total	8.88281	18	0.262306

## Sheet: PTC2
	Report						C	C2-PC	C5-PC		PC-P	P2+PC	P5+PC
	VAR00002					1 Day	3.32005	3.13657	2.95198		3.14336	2.96988	2.69593
	VAR00001	Mean	N	Std. Error of Mean		3 Day	5.38197	4.97986	4.34415		5.13239	3.96459	3.56434
	1.000000	3.32005	3	0.00631062		6 Day	6.38183	5.94529	5.18176		6.08857	4.79396	4.20772
	3.000000	5.38197	3	0.00455786		9 Day	7.35276	6.39444	6.12578		6.67802	5.204	4.6265
	6.000000	6.38183	3	0.00892077		12 Day	8.35209	7.3795	7.03337		7.79886	6.29659	5.84044
	9.000000	7.35276	3	0.00528502		15 Day	9.21123	8.32196	7.80545		8.861	7.03464	6.4166
	12.000000	8.35209	3	0.00618609		18 Day	10.3926	9.29196	8.69777		9.76787	7.9745	7.17213
	15.000000	9.21123	3	0.00542253
	18.000000	10.3926	3	0.004666
	Total	7.19894	21	0.497263
	Report					VAR00002											VAR00003
	VAR00003					Tukey HSDa											Tukey HSDa
	VAR00001	Mean	N	Std. Error of Mean		VAR00001	N	Subset for alpha = 0.05									VAR00001	N	Subset for alpha = 0.05
	1.000000	3.13657	3	0.00804949				1	2	3	4	5	6	7					1	2	3	4	5	6	7
	3.000000	4.97986	3	0.0197689		1.000000	3	3.32005									1.000000	3	3.13657
	6.000000	5.94529	3	0.0191907		3.000000	3		5.38197								3.000000	3		4.97986
	9.000000	6.39444	3	0.00268202		6.000000	3			6.38183							6.000000	3			5.94529
	12.000000	7.3795	3	0.0066813		9.000000	3				7.35276						9.000000	3				6.39444
	15.000000	8.32196	3	0.0105183		12.000000	3					8.35209					12.000000	3					7.3795
	18.000000	9.29196	3	0.0112629		15.000000	3						9.21123				15.000000	3						8.32196
	Total	6.4928	21	0.429554		18.000000	3							10.3926			18.000000	3							9.29196
						Sig.		1	1	1	1	1	1	1			Sig.		1	1	1	1	1	1	1
	Report					Means for groups in homogeneous subsets are displayed.											Means for groups in homogeneous subsets are displayed.
	VAR00004					a. Uses Harmonic Mean Sample Size = 3.000.											a. Uses Harmonic Mean Sample Size = 3.000.
	VAR00001	Mean	N	Std. Error of Mean
	1.000000	2.95198	3	0.0167909		VAR00004											VAR00005
	3.000000	4.34415	3	0.0102175		Tukey HSDa											Tukey HSDa
	6.000000	5.18176	3	0.00597603		VAR00001	N	Subset for alpha = 0.05									VAR00001	N	Subset for alpha = 0.05
	9.000000	6.12578	3	0.0103573				1	2	3	4	5	6	7					1	2	3	4	5	6	7
	12.000000	7.03337	3	0.00464393		1.000000	3	2.95198									1.000000	3	3.14336
	15.000000	7.80545	3	0.017786		3.000000	3		4.34415								3.000000	3		5.13239
	18.000000	8.69777	3	0.0227206		6.000000	3			5.18176							6.000000	3			6.08857
	Total	6.02004	21	0.416816		9.000000	3				6.12578						9.000000	3				6.67802
						12.000000	3					7.03337					12.000000	3					7.79886
	Report					15.000000	3						7.80545				15.000000	3						8.861
	VAR00005					18.000000	3							8.69777			18.000000	3							9.76787
	VAR00001	Mean	N	Std. Error of Mean		Sig.		1	1	1	1	1	1	1			Sig.		1	1	1	1	1	1	1
	1.000000	3.14336	3	0.0173014		Means for groups in homogeneous subsets are displayed.											Means for groups in homogeneous subsets are displayed.
	3.000000	5.13239	3	0.00597857		a. Uses Harmonic Mean Sample Size = 3.000.											a. Uses Harmonic Mean Sample Size = 3.000.
	6.000000	6.08857	3	0.00823155
	9.000000	6.67802	3	0.0379811		VAR00006											VAR00007
	12.000000	7.79886	3	0.014525		Tukey HSDa											Tukey HSDa
	15.000000	8.861	3	0.0121699		VAR00001	N	Subset for alpha = 0.05									VAR00001	N	Subset for alpha = 0.05
	18.000000	9.76787	3	0.0150934				1	2	3	4	5	6	7					1	2	3	4	5	6	7
	Total	6.78144	21	0.468501		1.000000	3	2.96988									1.000000	3	2.69593
						3.000000	3		3.96459								3.000000	3		3.56434
	Report					6.000000	3			4.79396							6.000000	3			4.20772
	VAR00006					9.000000	3				5.204						9.000000	3				4.6265
	VAR00001	Mean	N	Std. Error of Mean		12.000000	3					6.29659					12.000000	3					5.84044
	1.000000	2.96988	3	0.0082525		15.000000	3						7.03464				15.000000	3						6.4166
	3.000000	3.96459	3	0.0183457		18.000000	3							7.9745			18.000000	3							7.17213
	6.000000	4.79396	3	0.0181017		Sig.		1	1	1	1	1	1	1			Sig.		1	1	1	1	1	1	1
	9.000000	5.204	3	0.00715153		Means for groups in homogeneous subsets are displayed.											Means for groups in homogeneous subsets are displayed.
	12.000000	6.29659	3	0.00578339		a. Uses Harmonic Mean Sample Size = 3.000.											a. Uses Harmonic Mean Sample Size = 3.000.
	15.000000	7.03464	3	0.00738549
	18.000000	7.9745	3	0.00847267
	Total	5.46259	21	0.363023
	Report
	VAR00007
	VAR00001	Mean	N	Std. Error of Mean
	1.000000	2.69593	3	0.00775129
	3.000000	3.56434	3	0.041068
	6.000000	4.20772	3	0.0489156
	9.000000	4.6265	3	0.00900086
	12.000000	5.84044	3	0.0147368
	15.000000	6.4166	3	0.00441498
	18.000000	7.17213	3	0.00593422
	Total	4.93195	21	0.333219

## Sheet: staphylococal coagulase 1
S
								1 Day	3 Day	6 Day	9 Day	12 Day	15 Day	18 Day
	Report					C		0	3.37894	4.4031	5.36027	6.38665	7.38855	8.3623
	VAR00002					P2-PC		0	3.24944	3.93257	5.16525	6.17405	7.0581	8.10143
	VAR00001	Mean	N	Std. Error of Mean		P5-PC		0	3.00064	3.72648	4.92738	5.81007	6.80328	7.42466
	1.000000	0	3	0
	2.000000	0	3	0		PC-P		0	2.78888	4.17989	5.07489	6.08978	7.1562	7.94556
	3.000000	0	3	0		P2+PC		0	2.62193	2.92401	4.14998	5.01834	6.14399	7.00566
	4.000000	0	3	0		P5+PC		0	2.34122	2.43606	3.65384	4.76999	5.55847	6.70372
	5.000000	0	3	0
	6.000000	0	3	0
	Total	0	18	0
	Report					ANOVA								VAR00003
	VAR00003					VAR00002								Tukey HSDa
	VAR00001	Mean	N	Std. Error of Mean			Sum of Squares	df	Mean Square	F	Sig.			VAR00001	N	Subset for alpha = 0.05
	1.000000	3.37894	3	0.00513938		Between Groups	0	5	0							1	2	3	4	5	6
	2.000000	3.24944	3	0.00848685		Within Groups	0	12	0					6.000000	3	2.34122
	3.000000	3.00064	3	0.0187495		Total	0	17						5.000000	3		2.62193
	4.000000	2.78888	3	0.0225522										4.000000	3			2.78888
	5.000000	2.62193	3	0.0239617										3.000000	3				3.00064
	6.000000	2.34122	3	0.0228655										2.000000	3					3.24944
	Total	2.89684	18	0.0867482										1.000000	3						3.37894
														Sig.		1	1	1	1	1	1
														Means for groups in homogeneous subsets are displayed.
	Report													a. Uses Harmonic Mean Sample Size = 3.000.
	VAR00004
	VAR00001	Mean	N	Std. Error of Mean		VAR00004									VAR00005
	1.000000	4.4031	3	0.00261555		Tukey HSDa									Tukey HSDa
	2.000000	3.93257	3	0.0103152		VAR00001	N	Subset for alpha = 0.05							VAR00001	N	Subset for alpha = 0.05
	3.000000	3.72648	3	0.0374382				1	2	3	4	5	6				1	2	3	4	5	6
	4.000000	4.17989	3	0.00416336		6.000000	3	2.43606							6.000000	3	3.65384
	5.000000	2.92401	3	0.0108585		5.000000	3		2.92401						5.000000	3		4.14998
	6.000000	2.43606	3	0.0501243		3.000000	3			3.72648					3.000000	3			4.92738
	Total	3.60035	18	0.169425		2.000000	3				3.93257				4.000000	3				5.07489
						4.000000	3					4.17989			2.000000	3					5.16525
						1.000000	3						4.4031		1.000000	3						5.36027
	Report					Sig.		1	1	1	1	1	1		Sig.		1	1	1	1	1	1
	VAR00005					Means for groups in homogeneous subsets are displayed.									Means for groups in homogeneous subsets are displayed.
	VAR00001	Mean	N	Std. Error of Mean		a. Uses Harmonic Mean Sample Size = 3.000.									a. Uses Harmonic Mean Sample Size = 3.000.
	1.000000	5.36027	3	0.00921729
	2.000000	5.16525	3	0.00653333
	3.000000	4.92738	3	0.0119099		VAR00006										VAR00007
	4.000000	5.07489	3	0.0168851		Tukey HSDa										Tukey HSDa
	5.000000	4.14998	3	0.0107742		VAR00001	N	Subset for alpha = 0.05								VAR00001	N	Subset for alpha = 0.05
	6.000000	3.65384	3	0.0333				1	2	3	4	5	6					1	2	3	4	5	6
	Total	4.72193	18	0.148268		6.000000	3	4.76999								6.000000	3	5.55847
						5.000000	3		5.01834							5.000000	3		6.14399
						3.000000	3			5.81007						3.000000	3			6.80328
	Report					4.000000	3				6.08978					2.000000	3				7.0581
	VAR00006					2.000000	3					6.17405				4.000000	3					7.1562
	VAR00001	Mean	N	Std. Error of Mean		1.000000	3						6.38665			1.000000	3						7.38855
	1.000000	6.38665	3	0.00785874		Sig.		1	1	1	1	1	1			Sig.		1	1	1	1	1	1
	2.000000	6.17405	3	0.00695037		Means for groups in homogeneous subsets are displayed.										Means for groups in homogeneous subsets are displayed.
	3.000000	5.81007	3	0.0163914		a. Uses Harmonic Mean Sample Size = 3.000.										a. Uses Harmonic Mean Sample Size = 3.000.
	4.000000	6.08978	3	0.0073937
	5.000000	5.01834	3	0.00603513
	6.000000	4.76999	3	0.019281		VAR00008
	Total	5.70815	18	0.146566		Tukey HSDa
						VAR00001	N	Subset for alpha = 0.05
								1	2	3	4	5	6
	Report					6.000000	3	6.70372
	VAR00007					5.000000	3		7.00566
	VAR00001	Mean	N	Std. Error of Mean		3.000000	3			7.42466
	1.000000	7.38855	3	0.00330569		4.000000	3				7.94556
	2.000000	7.0581	3	0.00550821		2.000000	3					8.10143
	3.000000	6.80328	3	0.0166532		1.000000	3						8.3623
	4.000000	7.1562	3	0.00787748		Sig.		1	1	1	1	1	1
	5.000000	6.14399	3	0.00551753		Means for groups in homogeneous subsets are displayed.
	6.000000	5.55847	3	0.0283955		a. Uses Harmonic Mean Sample Size = 3.000.
	Total	6.68477	18	0.154489
	Report
	VAR00008
	VAR00001	Mean	N	Std. Error of Mean
	1.000000	8.3623	3	0.00490416
	2.000000	8.10143	3	0.00608766
	3.000000	7.42466	3	0.023961
	4.000000	7.94556	3	0.0156122
	5.000000	7.00566	3	0.00621345
	6.000000	6.70372	3	0.0210197
	Total	7.59056	18	0.144895

## Sheet: staphylococal coagulase 2
	Report								C	C2-PC	C5-PC		PC-P	P2+PC	P5+PC
	VAR00002							1 Day	0	0	0		0	0	0
	VAR00001	Mean	N	Std. Error of Mean				3 Day	3.37894	3.24944	3.00064		2.78888	2.62193	2.43606
	1.000000	0	3	0				6 Day	4.4031	3.93257	3.72648		4.17989	2.92401	2.43606
	3.000000	3.37894	3	0.00513938				9 Day	5.36027	5.16525	4.92738		5.07489	4.14998	3.65384
	6.000000	4.4031	3	0.00261555				12 Day	6.38665	6.17405	5.81007		6.08978	5.01834	4.76999
	9.000000	5.36027	3	0.00921729				15 Day	7.38855	7.0581	6.80328		7.1562	6.14399	5.55847
	12.000000	6.38665	3	0.00785874				18 Day	8.3623	8.10143	7.42466		7.94556	7.00566	6.70372
	15.000000	7.38855	3	0.00330569
	18.000000	8.3623	3	0.00490416
	Total	5.03997	21	0.579632
	Report							VAR00002											VAR00003
	VAR00003							Tukey HSDa											Tukey HSDa
	VAR00001	Mean	N	Std. Error of Mean				VAR00001	N	Subset for alpha = 0.05									VAR00001	N	Subset for alpha = 0.05
	1.000000	0	3	0						1	2	3	4	5	6	7					1	2	3	4	5	6	7
	3.000000	3.24944	3	0.00848685				1.000000	3	0									1.000000	3	0
	6.000000	3.93257	3	0.0103152				3.000000	3		3.37894								3.000000	3		3.24944
	9.000000	5.16525	3	0.00653333				6.000000	3			4.4031							6.000000	3			3.93257
	12.000000	6.17405	3	0.00695037				9.000000	3				5.36027						9.000000	3				5.16525
	15.000000	7.0581	3	0.00550821				12.000000	3					6.38665					12.000000	3					6.17405
	18.000000	8.10143	3	0.00608766				15.000000	3						7.38855				15.000000	3						7.0581
	Total	4.81155	21	0.561988				18.000000	3							8.3623			18.000000	3							8.10143
								Sig.		1	1	1	1	1	1	1			Sig.		1	1	1	1	1	1	1
	Report							Means for groups in homogeneous subsets are displayed.											Means for groups in homogeneous subsets are displayed.
	VAR00004							a. Uses Harmonic Mean Sample Size = 3.000.											a. Uses Harmonic Mean Sample Size = 3.000.
	VAR00001	Mean	N	Std. Error of Mean
	1.000000	0	3	0
	3.000000	3.00064	3	0.0187495				VAR00004											VAR00005
	6.000000	3.72648	3	0.0374382				Tukey HSDa											Tukey HSDa
	9.000000	4.92738	3	0.0119099				VAR00001	N	Subset for alpha = 0.05									VAR00001	N	Subset for alpha = 0.05
	12.000000	5.81007	3	0.0163914						1	2	3	4	5	6	7					1	2	3	4	5	6	7
	15.000000	6.80328	3	0.0166532				1.000000	3	0									1.000000	3	0
	18.000000	7.42466	3	0.023961				3.000000	3		3.00064								3.000000	3		2.78888
	Total	4.5275	21	0.526815				6.000000	3			3.72648							6.000000	3			4.17989
								9.000000	3				4.92738						9.000000	3				5.07489
	Report							12.000000	3					5.81007					12.000000	3					6.08978
	VAR00005							15.000000	3						6.80328				15.000000	3						7.1562
	VAR00001	Mean	N	Std. Error of Mean				18.000000	3							7.42466			18.000000	3							7.94556
	1.000000	0	3	0				Sig.		1	1	1	1	1	1	1			Sig.		1	1	1	1	1	1	1
	3.000000	2.78888	3	0.0225522				Means for groups in homogeneous subsets are displayed.											Means for groups in homogeneous subsets are displayed.
	6.000000	4.17989	3	0.00416336				a. Uses Harmonic Mean Sample Size = 3.000.											a. Uses Harmonic Mean Sample Size = 3.000.
	9.000000	5.07489	3	0.0168851
	12.000000	6.08978	3	0.0073937
	15.000000	7.1562	3	0.00787748				VAR00006											VAR00007
	18.000000	7.94556	3	0.0156122				Tukey HSDa											Tukey HSDa
	Total	4.74789	21	0.564661				VAR00001	N	Subset for alpha = 0.05									VAR00001	N	Subset for alpha = 0.05
										1	2	3	4	5	6	7					1	2	3	4	5	6
	Report							1.000000	3	0									1.000000	3	0
	VAR00006							3.000000	3		2.62193								3.000000	3		2.43606
	VAR00001	Mean	N	Std. Error of Mean				6.000000	3			2.92401							6.000000	3		2.43606
	1.000000	0	3	0				9.000000	3				4.14998						9.000000	3			3.65384
	3.000000	2.62193	3	0.0239617				12.000000	3					5.01834					12.000000	3				4.76999
	6.000000	2.92401	3	0.0108585				15.000000	3						6.14399				15.000000	3					5.55847
	9.000000	4.14998	3	0.0107742				18.000000	3							7.00566			18.000000	3						6.70372
	12.000000	5.01834	3	0.00603513				Sig.		1	1	1	1	1	1	1			Sig.		1	1	1	1	1	1
	15.000000	6.14399	3	0.00551753				Means for groups in homogeneous subsets are displayed.											Means for groups in homogeneous subsets are displayed.
	18.000000	7.00566	3	0.00621345				a. Uses Harmonic Mean Sample Size = 3.000.											a. Uses Harmonic Mean Sample Size = 3.000.
	Total	3.98056	21	0.490963
	Report
	VAR00007
	VAR00001	Mean	N	Std. Error of Mean
	1.000000	0	3	0
	3.000000	2.43606	3	0.0501243
	6.000000	2.43606	3	0.0501243
	9.000000	3.65384	3	0.0333
	12.000000	4.76999	3	0.019281
	15.000000	5.55847	3	0.0283955
	18.000000	6.70372	3	0.0210197
	Total	3.65116	21	0.466806

## Sheet: LACTO1
	Report							1 Day	3 Day	6 Day	9 Day	12 Day	15 Day	18 Day
	VAR00002					C		0	3.34749	5.38857	6.37097	7.37772	8.32549	10.403
	VAR00001	Mean	N	Std. Error of Mean		P2-PC		0	3.073	5.07181	6.13434	6.81941	8.15324	9.2287
	1.000000	0	3	0		P5-PC		0	2.9168	4.45416	5.77246	6.39267	8.00274	8.72069
	2.000000	0	3	0
	3.000000	0	3	0		PC-P		0	2.76753	5.07279	6.23034	7.1324	8.12339	9.57055
	4.000000	0	3	0		P2+PC		0	2.52666	3.96045	4.92409	5.99518	7.15673	8.37767
	5.000000	0	3	0		P5+PC		0	2.06659	3.42731	4.70735	5.61722	6.55481	8.2038
	6.000000	0	3	0
	Total	0	18	0
	Report					ANOVA								VAR00003
	VAR00003					VAR00002								Tukey HSDa
	VAR00001	Mean	N	Std. Error of Mean			Sum of Squares	df	Mean Square	F	Sig.			VAR00001	N	Subset for alpha = 0.05
	1.000000	3.34749	3	0.00860713		Between Groups	0	5	0							1	2	3	4	5
	2.000000	3.073	3	0.00676544		Within Groups	0	12	0					6.000000	3	2.06659
	3.000000	2.9168	3	0.0152268		Total	0	17						5.000000	3		2.52666
	4.000000	2.76753	3	0.0193972										4.000000	3			2.76753
	5.000000	2.52666	3	0.0153173										3.000000	3			2.9168
	6.000000	2.06659	3	0.0732249										2.000000	3				3.073
	Total	2.78301	18	0.0996316										1.000000	3					3.34749
														Sig.		1	1	0.0598618	1	1
	Report													Means for groups in homogeneous subsets are displayed.
	VAR00004													a. Uses Harmonic Mean Sample Size = 3.000.
	VAR00001	Mean	N	Std. Error of Mean
	1.000000	5.38857	3	0.00156699		VAR00004									VAR00005
	2.000000	5.07181	3	0.00565362		Tukey HSDa									Tukey HSDa
	3.000000	4.45416	3	0.0378497		VAR00001	N	Subset for alpha = 0.05							VAR00001	N	Subset for alpha = 0.05
	4.000000	5.07279	3	0.011655				1	2	3	4	5					1	2	3	4	5	6
	5.000000	3.96045	3	0.00874866		6.000000	3	3.42731							6.000000	3	4.70735
	6.000000	3.42731	3	0.0426579		5.000000	3		3.96045						5.000000	3		4.92409
	Total	4.56252	18	0.167801		3.000000	3			4.45416					3.000000	3			5.77246
						2.000000	3				5.07181				2.000000	3				6.13434
	Report					4.000000	3				5.07279				4.000000	3					6.23034
	VAR00005					1.000000	3					5.38857			1.000000	3						6.37097
	VAR00001	Mean	N	Std. Error of Mean		Sig.		1	1	1	1	1			Sig.		1	1	1	1	1	1
	1.000000	6.37097	3	0.00640344		Means for groups in homogeneous subsets are displayed.									Means for groups in homogeneous subsets are displayed.
	2.000000	6.13434	3	0.0106668		a. Uses Harmonic Mean Sample Size = 3.000.									a. Uses Harmonic Mean Sample Size = 3.000.
	3.000000	5.77246	3	0.0190169
	4.000000	6.23034	3	0.0067324
	5.000000	4.92409	3	0.00895929		VAR00006										VAR00007
	6.000000	4.70735	3	0.00983862		Tukey HSDa										Tukey HSDa
	Total	5.68993	18	0.156982		VAR00001	N	Subset for alpha = 0.05								VAR00001	N	Subset for alpha = 0.05
								1	2	3	4	5	6					1	2	3	4	5
	Report					6.000000	3	5.61722								6.000000	3	6.55481
	VAR00006					5.000000	3		5.99518							5.000000	3		7.15673
	VAR00001	Mean	N	Std. Error of Mean		3.000000	3			6.39267						3.000000	3			8.00274
	1.000000	7.37772	3	0.00575008		2.000000	3				6.81941					4.000000	3				8.12339
	2.000000	6.81941	3	0.0076008		4.000000	3					7.1324				2.000000	3				8.15324
	3.000000	6.39267	3	0.00365016		1.000000	3						7.37772			1.000000	3					8.32549
	4.000000	7.1324	3	0.00562758		Sig.		1	1	1	1	1	1			Sig.		1	1	1	0.707091	1
	5.000000	5.99518	3	0.0140144		Means for groups in homogeneous subsets are displayed.										Means for groups in homogeneous subsets are displayed.
	6.000000	5.61722	3	0.0335631		a. Uses Harmonic Mean Sample Size = 3.000.										a. Uses Harmonic Mean Sample Size = 3.000.
	Total	6.55577	18	0.150237
	Report					VAR00008
	VAR00007					Tukey HSDa
	VAR00001	Mean	N	Std. Error of Mean		VAR00001	N	Subset for alpha = 0.05
	1.000000	8.32549	3	0.00830427				1	2	3	4	5	6
	2.000000	8.15324	3	0.00540081		6.000000	3	8.2038
	3.000000	8.00274	3	0.00807549		5.000000	3		8.37767
	4.000000	8.12339	3	0.0141714		3.000000	3			8.72069
	5.000000	7.15673	3	0.0165275		2.000000	3				9.2287
	6.000000	6.55481	3	0.02569		4.000000	3					9.57055
	Total	7.7194	18	0.155756		1.000000	3						10.403
						Sig.		1	1	1	1	1	1
	Report					Means for groups in homogeneous subsets are displayed.
	VAR00008					a. Uses Harmonic Mean Sample Size = 3.000.
	VAR00001	Mean	N	Std. Error of Mean
	1.000000	10.403	3	0.0065193
	2.000000	9.2287	3	0.00453702
	3.000000	8.72069	3	0.0191042
	4.000000	9.57055	3	0.0490995
	5.000000	8.37767	3	0.00736613
	6.000000	8.2038	3	0.0117867
	Total	9.08407	18	0.182821

## Sheet: LACTO2
	Report
	VAR00002							C	C2-PC	C5-PC		PC-P	P2+PC	P5+PC
	VAR00001	Mean	N	Std. Error of Mean			1 Day	0	0	0		0	0	0
	1.000000	0	3	0			3 Day	3.34749	3.073	2.9168		2.76753	2.52666	2.06659
	3.000000	3.34749	3	0.00860713			6 Day	5.38857	5.07181	4.45416		5.07279	3.96045	3.42731
	6.000000	5.38857	3	0.00156699			9 Day	6.37097	6.13434	5.77246		6.23034	4.92409	4.70735
	9.000000	6.37097	3	0.00640344			12 Day	7.37772	6.81941	6.39267		7.1324	5.99518	5.61722
	12.000000	7.37772	3	0.00575008			15 Day	8.32549	8.15324	8.00274		8.12339	7.15673	6.55481
	15.000000	8.32549	3	0.00830427			18 Day	10.403	9.2287	8.72069		9.57055	8.37767	8.2038
	18.000000	10.403	3	0.0065193
	Total	5.88761	21	0.707874
	Report						VAR00002											VAR00003
	VAR00003						Tukey HSDa											Tukey HSDa
	VAR00001	Mean	N	Std. Error of Mean			VAR00001	N	Subset for alpha = 0.05									VAR00001	N	Subset for alpha = 0.05
	1.000000	0	3	0					1	2	3	4	5	6	7					1	2	3	4	5	6	7
	3.000000	3.073	3	0.00676544			1.000000	3	0									1.000000	3	0
	6.000000	5.07181	3	0.00565362			3.000000	3		3.34749								3.000000	3		3.073
	9.000000	6.13434	3	0.0106668			6.000000	3			5.38857							6.000000	3			5.07181
	12.000000	6.81941	3	0.0076008			9.000000	3				6.37097						9.000000	3				6.13434
	15.000000	8.15324	3	0.00540081			12.000000	3					7.37772					12.000000	3					6.81941
	18.000000	9.2287	3	0.00453702			15.000000	3						8.32549				15.000000	3						8.15324
	Total	5.49721	21	0.651429			18.000000	3							10.403			18.000000	3							9.2287
							Sig.		1	1	1	1	1	1	1			Sig.		1	1	1	1	1	1	1
	Report						Means for groups in homogeneous subsets are displayed.											Means for groups in homogeneous subsets are displayed.
	VAR00004						a. Uses Harmonic Mean Sample Size = 3.000.											a. Uses Harmonic Mean Sample Size = 3.000.
	VAR00001	Mean	N	Std. Error of Mean
	1.000000	0	3	0
	3.000000	2.9168	3	0.0152268			VAR00004											VAR00005
	6.000000	4.45416	3	0.0378497			Tukey HSDa											Tukey HSDa
	9.000000	5.77246	3	0.0190169			VAR00001	N	Subset for alpha = 0.05									VAR00001	N	Subset for alpha = 0.05
	12.000000	6.39267	3	0.00365016					1	2	3	4	5	6	7					1	2	3	4	5	6	7
	15.000000	8.00274	3	0.00807549			1.000000	3	0									1.000000	3	0
	18.000000	8.72069	3	0.0191042			3.000000	3		2.9168								3.000000	3		2.76753
	Total	5.17993	21	0.625712			6.000000	3			4.45416							6.000000	3			5.07279
							9.000000	3				5.77246						9.000000	3				6.23034
	Report						12.000000	3					6.39267					12.000000	3					7.1324
	VAR00005						15.000000	3						8.00274				15.000000	3						8.12339
	VAR00001	Mean	N	Std. Error of Mean			18.000000	3							8.72069			18.000000	3							9.57055
	1.000000	0	3	0			Sig.		1	1	1	1	1	1	1			Sig.		1	1	1	1	1	1	1
	3.000000	2.76753	3	0.0193972			Means for groups in homogeneous subsets are displayed.											Means for groups in homogeneous subsets are displayed.
	6.000000	5.07279	3	0.011655			a. Uses Harmonic Mean Sample Size = 3.000.											a. Uses Harmonic Mean Sample Size = 3.000.
	9.000000	6.23034	3	0.0067324
	12.000000	7.1324	3	0.00562758			VAR00006											VAR00007
	15.000000	8.12339	3	0.0141714			Tukey HSDa											Tukey HSDa
	18.000000	9.57055	3	0.0490995			VAR00001	N	Subset for alpha = 0.05									VAR00001	N	Subset for alpha = 0.05
	Total	5.55671	21	0.67893					1	2	3	4	5	6	7					1	2	3	4	5	6	7
							1.000000	3	0									1.000000	3	0
	Report						3.000000	3		2.52666								3.000000	3		2.06659
	VAR00006						6.000000	3			3.96045							6.000000	3			3.42731
	VAR00001	Mean	N	Std. Error of Mean			9.000000	3				4.92409						9.000000	3				4.70735
	1.000000	0	3	0			12.000000	3					5.99518					12.000000	3					5.61722
	3.000000	2.52666	3	0.0153173			15.000000	3						7.15673				15.000000	3						6.55481
	6.000000	3.96045	3	0.00874866			18.000000	3							8.37767			18.000000	3							8.2038
	9.000000	4.92409	3	0.00895929			Sig.		1	1	1	1	1	1	1			Sig.		1	1	1	1	1	1	1
	12.000000	5.99518	3	0.0140144			Means for groups in homogeneous subsets are displayed.											Means for groups in homogeneous subsets are displayed.
	15.000000	7.15673	3	0.0165275			a. Uses Harmonic Mean Sample Size = 3.000.											a. Uses Harmonic Mean Sample Size = 3.000.
	18.000000	8.37767	3	0.00736613
	Total	4.70583	21	0.589494
	Report
	VAR00007
	VAR00001	Mean	N	Std. Error of Mean
	1.000000	0	3	0
	3.000000	2.06659	3	0.0732249
	6.000000	3.42731	3	0.0426579
	9.000000	4.70735	3	0.00983862
	12.000000	5.61722	3	0.0335631
	15.000000	6.55481	3	0.02569
	18.000000	8.2038	3	0.0117867
	Total	4.36815	21	0.576011

## Sheet: VRBG1
V
	Report								1 Day	3 Day	6 Day	9 Day	12 Day	15 Day	18 Day
	VAR00002						C		0	3.38849	5.32834	6.37654	8.38795	9.32285	10.2763
	VAR00001	Mean	N	Std. Error of Mean			P2-PC		0	3.11327	5.08745	5.96612	7.09654	8.15326	9.25605
	1.000000	0	3	0			P5-PC		0	2.94413	5.10492	6.14368	6.57431	8.11269	8.22436
	2.000000	0	3	0
	3.000000	0	3	0			PC-P		0	2.6889	5.28851	6.13964	7.61941	8.67001	9.82806
	4.000000	0	3	0			P2+PC		0	2.39826	3.84915	4.8774	6.1408	6.60188	7.89295
	5.000000	0	3	0			P5+PC		0	2.20408	3.55105	4.60831	5.57779	6.39956	7.39499
	6.000000	0	3	0
	Total	0	18	0
	Report						ANOVA									VAR00003
	VAR00003						VAR00002									Tukey HSDa
	VAR00001	Mean	N	Std. Error of Mean				Sum of Squares	df	Mean Square	F	Sig.				VAR00001	N	Subset for alpha = 0.05
	1.000000	3.38849	3	0.00604226			Between Groups	0	5	0								1	2	3	4	5
	2.000000	3.11327	3	0.0171478			Within Groups	0	12	0						6.000000	3	2.20408
	3.000000	2.94413	3	0.0122627			Total	0	17							5.000000	3		2.39826
	4.000000	2.6889	3	0.0436674												4.000000	3			2.6889
	5.000000	2.39826	3	0.0494355												3.000000	3				2.94413
	6.000000	2.20408	3	0.0617318												2.000000	3				3.11327
	Total	2.78952	18	0.0995438												1.000000	3					3.38849
																Sig.		1	1	1	0.0706386	1
																Means for groups in homogeneous subsets are displayed.
	Report															a. Uses Harmonic Mean Sample Size = 3.000.
	VAR00004
	VAR00001	Mean	N	Std. Error of Mean			VAR00004									VAR00005
	1.000000	5.32834	3	0.00423103			Tukey HSDa									Tukey HSDa
	2.000000	5.08745	3	0.00628758			VAR00001	N	Subset for alpha = 0.05							VAR00001	N	Subset for alpha = 0.05
	3.000000	5.10492	3	0.00300248					1	2	3	4						1	2	3	4	5
	4.000000	5.28851	3	0.00413031			6.000000	3	3.55105							6.000000	3	4.60831
	5.000000	3.84915	3	0.00543916			5.000000	3		3.84915						5.000000	3		4.8774
	6.000000	3.55105	3	0.0231898			2.000000	3			5.08745					2.000000	3			5.96612
	Total	4.70157	18	0.174349			3.000000	3			5.10492					4.000000	3				6.13964
							4.000000	3				5.28851				3.000000	3				6.14368
							1.000000	3				5.32834				1.000000	3					6.37654
	Report						Sig.		1	1	0.835342	0.145266				Sig.		1	1	1	0.999975	1
	VAR00005						Means for groups in homogeneous subsets are displayed.									Means for groups in homogeneous subsets are displayed.
	VAR00001	Mean	N	Std. Error of Mean			a. Uses Harmonic Mean Sample Size = 3.000.									a. Uses Harmonic Mean Sample Size = 3.000.
	1.000000	6.37654	3	0.00380992
	2.000000	5.96612	3	0.0187613
	3.000000	6.14368	3	0.0126968			VAR00006										VAR00007
	4.000000	6.13964	3	0.0101757			Tukey HSDa										Tukey HSDa
	5.000000	4.8774	3	0.0258511			VAR00001	N	Subset for alpha = 0.05								VAR00001	N	Subset for alpha = 0.05
	6.000000	4.60831	3	0.0202682					1	2	3	4	5	6					1	2	3	4	5
	Total	5.68528	18	0.165366			6.000000	3	5.57779								6.000000	3	6.39956
							5.000000	3		6.1408							5.000000	3		6.60188
							3.000000	3			6.57431						3.000000	3			8.11269
	Report						2.000000	3				7.09654					2.000000	3			8.15326
	VAR00006						4.000000	3					7.61941				4.000000	3				8.67001
	VAR00001	Mean	N	Std. Error of Mean			1.000000	3						8.38795			1.000000	3					9.32285
	1.000000	8.38795	3	0.00360059			Sig.		1	1	1	1	1	1			Sig.		1	1	0.755219	1	1
	2.000000	7.09654	3	0.0126732			Means for groups in homogeneous subsets are displayed.										Means for groups in homogeneous subsets are displayed.
	3.000000	6.57431	3	0.0266673			a. Uses Harmonic Mean Sample Size = 3.000.										a. Uses Harmonic Mean Sample Size = 3.000.
	4.000000	7.61941	3	0.0403227
	5.000000	6.1408	3	0.00749978
	6.000000	5.57779	3	0.051105			VAR00008
	Total	6.89947	18	0.226033			Tukey HSDa
							VAR00001	N	Subset for alpha = 0.05
									1	2	3	4	5	6
	Report						6.000000	3	7.39499
	VAR00007						5.000000	3		7.89295
	VAR00001	Mean	N	Std. Error of Mean			3.000000	3			8.22436
	1.000000	9.32285	3	0.00494264			2.000000	3				9.25605
	2.000000	8.15326	3	0.00442622			4.000000	3					9.82806
	3.000000	8.11269	3	0.00778852			1.000000	3						10.2763
	4.000000	8.67001	3	0.0303215			Sig.		1	1	1	1	1	1
	5.000000	6.60188	3	0.0405933			Means for groups in homogeneous subsets are displayed.
	6.000000	6.39956	3	0.00699479			a. Uses Harmonic Mean Sample Size = 3.000.
	Total	7.87671	18	0.255631
	Report
	VAR00008
	VAR00001	Mean	N	Std. Error of Mean
	1.000000	10.2763	3	0.00929145
	2.000000	9.25605	3	0.00349465
	3.000000	8.22436	3	0.00602761
	4.000000	9.82806	3	0.00851803
	5.000000	7.89295	3	0.0208139
	6.000000	7.39499	3	0.0041889
	Total	8.81211	18	0.253849

## Sheet: VRBG2
	Report						C	C2-PC	C5-PC		PC-P	P2+PC	P5+PC
	VAR00002					1 Day	0	0	0		0	0	0
	VAR00001	Mean	N	Std. Error of Mean		3 Day	3.38849	3.11327	2.94413		2.6889	2.39826	2.20408
	1.000000	0	3	0		6 Day	5.32834	5.08745	5.10492		5.28851	3.84915	3.55105
	3.000000	3.38849	3	0.00604226		9 Day	6.37654	5.96612	6.14368		6.13964	4.8774	4.60831
	6.000000	5.32834	3	0.00423103		12 Day	8.38795	7.09654	6.57431		7.61941	6.1408	5.57779
	9.000000	6.37654	3	0.00380992		15 Day	9.32285	8.15326	8.11269		8.67001	6.60188	6.39956
	12.000000	8.38795	3	0.00360059		18 Day	10.2763	9.25605	8.22436		9.82806	7.89295	7.39499
	15.000000	9.32285	3	0.00494264
	18.000000	10.2763	3	0.00929145
	Total	6.15435	21	0.747742
	Report					VAR00002											VAR00003
	VAR00003					Tukey HSDa											Tukey HSDa
	VAR00001	Mean	N	Std. Error of Mean		VAR00001	N	Subset for alpha = 0.05									VAR00001	N	Subset for alpha = 0.05
	1.000000	0	3	0				1	2	3	4	5	6	7					1	2	3	4	5	6	7
	3.000000	3.11327	3	0.0171478		1.000000	3	0									1.000000	3	0
	6.000000	5.08745	3	0.00628758		3.000000	3		3.38849								3.000000	3		3.11327
	9.000000	5.96612	3	0.0187613		6.000000	3			5.32834							6.000000	3			5.08745
	12.000000	7.09654	3	0.0126732		9.000000	3				6.37654						9.000000	3				5.96612
	15.000000	8.15326	3	0.00442622		12.000000	3					8.38795					12.000000	3					7.09654
	18.000000	9.25605	3	0.00349465		15.000000	3						9.32285				15.000000	3						8.15326
	Total	5.52467	21	0.654807		18.000000	3							10.2763			18.000000	3							9.25605
						Sig.		1	1	1	1	1	1	1			Sig.		1	1	1	1	1	1	1
	Report					Means for groups in homogeneous subsets are displayed.											Means for groups in homogeneous subsets are displayed.
	VAR00004					a. Uses Harmonic Mean Sample Size = 3.000.											a. Uses Harmonic Mean Sample Size = 3.000.
	VAR00001	Mean	N	Std. Error of Mean
	1.000000	0	3	0
	3.000000	2.94413	3	0.0122627		VAR00004											VAR00005
	6.000000	5.10492	3	0.00300248		Tukey HSDa											Tukey HSDa
	9.000000	6.14368	3	0.0126968		VAR00001	N	Subset for alpha = 0.05									VAR00001	N	Subset for alpha = 0.05
	12.000000	6.57431	3	0.0266673				1	2	3	4	5	6	7					1	2	3	4	5	6	7
	15.000000	8.11269	3	0.00778852		1.000000	3	0									1.000000	3	0
	18.000000	8.22436	3	0.00602761		3.000000	3		2.94413								3.000000	3		2.6889
	Total	5.30059	21	0.612251		6.000000	3			5.10492							6.000000	3			5.28851
						9.000000	3				6.14368						9.000000	3				6.13964
	Report					12.000000	3					6.57431					12.000000	3					7.61941
	VAR00005					15.000000	3						8.11269				15.000000	3						8.67001
	VAR00001	Mean	N	Std. Error of Mean		18.000000	3							8.22436			18.000000	3							9.82806
	1.000000	0	3	0		Sig.		1	1	1	1	1	1	1			Sig.		1	1	1	1	1	1	1
	3.000000	2.6889	3	0.0436674		Means for groups in homogeneous subsets are displayed.											Means for groups in homogeneous subsets are displayed.
	6.000000	5.28851	3	0.00413031		a. Uses Harmonic Mean Sample Size = 3.000.											a. Uses Harmonic Mean Sample Size = 3.000.
	9.000000	6.13964	3	0.0101757
	12.000000	7.61941	3	0.0403227		VAR00006											VAR00007
	15.000000	8.67001	3	0.0303215		Tukey HSDa											Tukey HSDa
	18.000000	9.82806	3	0.00851803		VAR00001	N	Subset for alpha = 0.05									VAR00001	N	Subset for alpha = 0.05
	Total	5.74779	21	0.714436				1	2	3	4	5	6	7					1	2	3	4	5	6	7
						1.000000	3	0									1.000000	3	0
	Report					3.000000	3		2.39826								3.000000	3		2.20408
	VAR00006					6.000000	3			3.84915							6.000000	3			3.55105
	VAR00001	Mean	N	Std. Error of Mean		9.000000	3				4.8774						9.000000	3				4.60831
	1.000000	0	3	0		12.000000	3					6.1408					12.000000	3					5.57779
	3.000000	2.39826	3	0.0494355		15.000000	3						6.60188				15.000000	3						6.39956
	6.000000	3.84915	3	0.00543916		18.000000	3							7.89295			18.000000	3							7.39499
	9.000000	4.8774	3	0.0258511		Sig.		1	1	1	1	1	1	1			Sig.		1	1	1	1	1	1	1
	12.000000	6.1408	3	0.00749978		Means for groups in homogeneous subsets are displayed.											Means for groups in homogeneous subsets are displayed.
	15.000000	6.60188	3	0.0405933		a. Uses Harmonic Mean Sample Size = 3.000.											a. Uses Harmonic Mean Sample Size = 3.000.
	18.000000	7.89295	3	0.0208139
	Total	4.5372	21	0.559696
	Report
	VAR00007
	VAR00001	Mean	N	Std. Error of Mean
	1.000000	0	3	0
	3.000000	2.20408	3	0.0617318
	6.000000	3.55105	3	0.0231898
	9.000000	4.60831	3	0.0202682
	12.000000	5.57779	3	0.051105
	15.000000	6.39956	3	0.00699479
	18.000000	7.39499	3	0.0041889
	Total	4.24797	21	0.528844

[truncated: 37 more sheets: ph1, ph2, acidity1, acidity2, pv1, pv2, TBA1, TBA2, TVN1, TVN2, TMA1, TMA2, SFA, MUFA, PUFA, a1, a2, b1, b2, l1 …]
